# Supplementary material for: An examination of the interrelationships among NASA-TLX dimensions utilizing the DEMATEL method
Source: PLoS One. 2025 Apr 3;20(4):e0320638. doi: 10.1371/journal.pone.0320638 (PMC11968110; doi:10.1371/journal.pone.0320638)
Supplement: S1 Data — (XLXS) [file pone.0320638.s001.xlsx]

## Sheet: threshold (mean of T matrix)
n=	6
	A								S	D
		MD	PD	TD	PR	EF	FR	SUM	0.0574713		MD	PD	TD	PR	EF	FR
	MD	0	1.2	0	2.1	2.7	2.3	8.3		MD	0	0.0689655	0	0.12069	0.155172	0.132184
	PD	1.4	0	1.6	3.4	3.2	3.8	13.4		PD	0.0804598	0	0.091954	0.195402	0.183908	0.218391
	TD	3.7	3.6	0	3.2	3.3	3.6	17.4		TD	0.212644	0.206897	0	0.183908	0.189655	0.206897
	PR	1.3	2.2	2.8	0	3.1	3.7	13.1		PR	0.0747126	0.126437	0.16092	0	0.178161	0.212644
	EF	2.4	2.7	1	3.3	0	3.6	13		EF	0.137931	0.155172	0.0574713	0.189655	0	0.206897
	FR	1.1	1.7	0.4	1	2.3	0	6.5		FR	0.0632184	0.0977011	0.0229885	0.0574713	0.132184	0
							MAX	17.4
	I									[I-D]
		MD	PD	TD	PR	EF	FR				MD	PD	TD	PR	EF	FR
	MD	1	0	0	0	0	0			MD	1	-0.0689655	0	-0.12069	-0.155172	-0.132184
	PD	0	1	0	0	0	0			PD	-0.0804598	1	-0.091954	-0.195402	-0.183908	-0.218391
	TD	0	0	1	0	0	0			TD	-0.212644	-0.206897	1	-0.183908	-0.189655	-0.206897
	PR	0	0	0	1	0	0			PR	-0.0747126	-0.126437	-0.16092	1	-0.178161	-0.212644
	EF	0	0	0	0	1	0			EF	-0.137931	-0.155172	-0.0574713	-0.189655	1	-0.206897
	FR	0	0	0	0	0	1			FR	-0.0632184	-0.0977011	-0.0229885	-0.0574713	-0.132184	1
	[I-D]inverse									T=D*[I-D]inverse	etkilenen/sonuç	etkileyen/neden	etkileyen/neden	etkileyen/neden	etkilenen/sonuç	etkilenen/sonuç
		MD	PD	TD	PR	EF	FR				MD	PD	TD	PR	EF	FR	r
	MD	1.1234	0.21465	0.0905337	0.275337	0.324948	0.339884		etkilenen/sonuç	MD	0.123401	0.21465	0.0905337	0.275337	0.324948	0.339884	1.36875
	PD	0.279371	1.24653	0.224393	0.438119	0.465252	0.545007		etkileyen/neden	PD	0.279371	0.24653	0.224393	0.438119	0.465252	0.545007	2.19867
	TD	0.441705	0.483774	1.17182	0.504247	0.552607	0.628042		etkileyen/neden	TD	0.441705	0.483774	0.171825	0.504247	0.552607	0.628042	2.7822
	PR	0.281042	0.362168	0.277261	1.27418	0.461183	0.53997		etkileyen/neden	PR	0.281042	0.362168	0.277261	0.274176	0.461183	0.53997	2.1958
	EF	0.311286	0.364094	0.18694	0.418035	1.29338	0.515827		etkilenen/sonuç	EF	0.311286	0.364094	0.18694	0.418035	0.293378	0.515827	2.08956
	FR	0.165767	0.21542	0.0952303	0.200289	0.276171	1.18839		etkilenen/sonuç	FR	0.165767	0.21542	0.0952303	0.200289	0.276171	0.188389	1.14127
										c	1.60257	1.88664	1.04618	2.1102	2.37354	2.75712
		r	c	r+c	r-c	root[(r+c)(sq)+(r-c)sq]	w
etkilenen/sonuç	MD	1.36875	1.60257	2.97133	-0.233819	2.98051	0.122754		Total of T matrix values		11.7763
etkileyen/neden	PD	2.19867	1.88664	4.08531	0.312037	4.09721	0.168746			nxn	36			values above the threshold
etkileyen/neden	TD	2.7822	1.04618	3.82838	1.73602	4.2036	0.173128		Threshold	F	0.327118			dominant factors
etkileyen/neden	PR	2.1958	2.1102	4.306	0.0855973	4.30686	0.177381
etkilenen/sonuç	EF	2.08956	2.37354	4.4631	-0.28398	4.47212	0.184187
etkilenen/sonuç	FR	1.14127	2.75712	3.89839	-1.61585	4.22	0.173803
						24.2803	1

## Sheet: threshold (0,15)
n=	6
	A								S	D
		MD	PD	TD	PR	EF	FR	SUM	0.0574713		MD	PD	TD	PR	EF	FR
	MD	0	1.2	0	2.1	2.7	2.3	8.3		MD	0	0.0689655	0	0.12069	0.155172	0.132184
	PD	1.4	0	1.6	3.4	3.2	3.8	13.4		PD	0.0804598	0	0.091954	0.195402	0.183908	0.218391
	TD	3.7	3.6	0	3.2	3.3	3.6	17.4		TD	0.212644	0.206897	0	0.183908	0.189655	0.206897
	PR	1.3	2.2	2.8	0	3.1	3.7	13.1		PR	0.0747126	0.126437	0.16092	0	0.178161	0.212644
	EF	2.4	2.7	1	3.3	0	3.6	13		EF	0.137931	0.155172	0.0574713	0.189655	0	0.206897
	FR	1.1	1.7	0.4	1	2.3	0	6.5		FR	0.0632184	0.0977011	0.0229885	0.0574713	0.132184	0
							MAX	17.4
	I									[I-D]
		MD	PD	TD	PR	EF	FR				MD	PD	TD	PR	EF	FR
	MD	1	0	0	0	0	0			MD	1	-0.0689655	0	-0.12069	-0.155172	-0.132184
	PD	0	1	0	0	0	0			PD	-0.0804598	1	-0.091954	-0.195402	-0.183908	-0.218391
	TD	0	0	1	0	0	0			TD	-0.212644	-0.206897	1	-0.183908	-0.189655	-0.206897
	PR	0	0	0	1	0	0			PR	-0.0747126	-0.126437	-0.16092	1	-0.178161	-0.212644
	EF	0	0	0	0	1	0			EF	-0.137931	-0.155172	-0.0574713	-0.189655	1	-0.206897
	FR	0	0	0	0	0	1			FR	-0.0632184	-0.0977011	-0.0229885	-0.0574713	-0.132184	1
	[I-D]inverse									T=D*[I-D]inverse	etkilenen/sonuç	etkileyen/neden	etkileyen/neden	etkileyen/neden	etkilenen/sonuç	etkilenen/sonuç
		MD	PD	TD	PR	EF	FR				MD	PD	TD	PR	EF	FR	r
	MD	1.1234	0.21465	0.0905337	0.275337	0.324948	0.339884		etkilenen/sonuç	MD	0.123401	0.21465	0.0905337	0.275337	0.324948	0.339884	1.36875
	PD	0.279371	1.24653	0.224393	0.438119	0.465252	0.545007		etkileyen/neden	PD	0.279371	0.24653	0.224393	0.438119	0.465252	0.545007	2.19867
	TD	0.441705	0.483774	1.17182	0.504247	0.552607	0.628042		etkileyen/neden	TD	0.441705	0.483774	0.171825	0.504247	0.552607	0.628042	2.7822
	PR	0.281042	0.362168	0.277261	1.27418	0.461183	0.53997		etkileyen/neden	PR	0.281042	0.362168	0.277261	0.274176	0.461183	0.53997	2.1958
	EF	0.311286	0.364094	0.18694	0.418035	1.29338	0.515827		etkilenen/sonuç	EF	0.311286	0.364094	0.18694	0.418035	0.293378	0.515827	2.08956
	FR	0.165767	0.21542	0.0952303	0.200289	0.276171	1.18839		etkilenen/sonuç	FR	0.165767	0.21542	0.0952303	0.200289	0.276171	0.188389	1.14127
										c	1.60257	1.88664	1.04618	2.1102	2.37354	2.75712
		r	c	r+c	r-c	root[(r+c)(sq)+(r-c)sq]	w
etkilenen/sonuç	MD	1.36875	1.60257	2.97133	-0.233819	2.98051	0.122754
etkileyen/neden	PD	2.19867	1.88664	4.08531	0.312037	4.09721	0.168746							values above the threshold
etkileyen/neden	TD	2.7822	1.04618	3.82838	1.73602	4.2036	0.173128		Threshold	F	0.15			dominant factors
etkileyen/neden	PR	2.1958	2.1102	4.306	0.0855973	4.30686	0.177381
etkilenen/sonuç	EF	2.08956	2.37354	4.4631	-0.28398	4.47212	0.184187
etkilenen/sonuç	FR	1.14127	2.75712	3.89839	-1.61585	4.22	0.173803
						24.2803	1

## Sheet: threshold (0,45)
n=	6
	A								S	D
		MD	PD	TD	PR	EF	FR	SUM	0.0574713		MD	PD	TD	PR	EF	FR
	MD	0	1.2	0	2.1	2.7	2.3	8.3		MD	0	0.0689655	0	0.12069	0.155172	0.132184
	PD	1.4	0	1.6	3.4	3.2	3.8	13.4		PD	0.0804598	0	0.091954	0.195402	0.183908	0.218391
	TD	3.7	3.6	0	3.2	3.3	3.6	17.4		TD	0.212644	0.206897	0	0.183908	0.189655	0.206897
	PR	1.3	2.2	2.8	0	3.1	3.7	13.1		PR	0.0747126	0.126437	0.16092	0	0.178161	0.212644
	EF	2.4	2.7	1	3.3	0	3.6	13		EF	0.137931	0.155172	0.0574713	0.189655	0	0.206897
	FR	1.1	1.7	0.4	1	2.3	0	6.5		FR	0.0632184	0.0977011	0.0229885	0.0574713	0.132184	0
							MAX	17.4
	I									[I-D]
		MD	PD	TD	PR	EF	FR				MD	PD	TD	PR	EF	FR
	MD	1	0	0	0	0	0			MD	1	-0.0689655	0	-0.12069	-0.155172	-0.132184
	PD	0	1	0	0	0	0			PD	-0.0804598	1	-0.091954	-0.195402	-0.183908	-0.218391
	TD	0	0	1	0	0	0			TD	-0.212644	-0.206897	1	-0.183908	-0.189655	-0.206897
	PR	0	0	0	1	0	0			PR	-0.0747126	-0.126437	-0.16092	1	-0.178161	-0.212644
	EF	0	0	0	0	1	0			EF	-0.137931	-0.155172	-0.0574713	-0.189655	1	-0.206897
	FR	0	0	0	0	0	1			FR	-0.0632184	-0.0977011	-0.0229885	-0.0574713	-0.132184	1
	[I-D]inverse									T=D*[I-D]inverse	etkilenen/sonuç	etkileyen/neden	etkileyen/neden	etkileyen/neden	etkilenen/sonuç	etkilenen/sonuç
		MD	PD	TD	PR	EF	FR				MD	PD	TD	PR	EF	FR	r
	MD	1.1234	0.21465	0.0905337	0.275337	0.324948	0.339884		etkilenen/sonuç	MD	0.123401	0.21465	0.0905337	0.275337	0.324948	0.339884	1.36875
	PD	0.279371	1.24653	0.224393	0.438119	0.465252	0.545007		etkileyen/neden	PD	0.279371	0.24653	0.224393	0.438119	0.465252	0.545007	2.19867
	TD	0.441705	0.483774	1.17182	0.504247	0.552607	0.628042		etkileyen/neden	TD	0.441705	0.483774	0.171825	0.504247	0.552607	0.628042	2.7822
	PR	0.281042	0.362168	0.277261	1.27418	0.461183	0.53997		etkileyen/neden	PR	0.281042	0.362168	0.277261	0.274176	0.461183	0.53997	2.1958
	EF	0.311286	0.364094	0.18694	0.418035	1.29338	0.515827		etkilenen/sonuç	EF	0.311286	0.364094	0.18694	0.418035	0.293378	0.515827	2.08956
	FR	0.165767	0.21542	0.0952303	0.200289	0.276171	1.18839		etkilenen/sonuç	FR	0.165767	0.21542	0.0952303	0.200289	0.276171	0.188389	1.14127
										c	1.60257	1.88664	1.04618	2.1102	2.37354	2.75712
		r	c	r+c	r-c	root[(r+c)(sq)+(r-c)sq]	w
etkilenen/sonuç	MD	1.36875	1.60257	2.97133	-0.233819	2.98051	0.122754
etkileyen/neden	PD	2.19867	1.88664	4.08531	0.312037	4.09721	0.168746							values above the threshold
etkileyen/neden	TD	2.7822	1.04618	3.82838	1.73602	4.2036	0.173128		Threshold	F	0.45			dominant factors
etkileyen/neden	PR	2.1958	2.1102	4.306	0.0855973	4.30686	0.177381
etkilenen/sonuç	EF	2.08956	2.37354	4.4631	-0.28398	4.47212	0.184187
etkilenen/sonuç	FR	1.14127	2.75712	3.89839	-1.61585	4.22	0.173803
						24.2803	1

## Sheet: nasa-tlx 
	Scores given to sub-dimensions	In how many pairwise comparisons does it prevail?	Weight	Weighted score	DEMATEL (w)	DEMATEL weighted
MD	90	1	0.0666667	6	0.122754	11.0479
PD	5	0	0	0	0.168746	0.84373
TD	60	3	0.2	12	0.173128	10.3877
PR	30	3	0.2	6	0.177381	5.32143
EF	80	3	0.2	16	0.184187	14.735
FR	65	5	0.333333	21.6667	0.173803	11.2972
Total	55 (equally weighted)	15	1	61.6667	0.999999	53.6329
MD	PD	TD	PR	EF	FR	Weighted score	Equally Weighted score	DEMATEL weighted	DEMATEL weighted (MD excluded)
90	5	60	30	80	65	61.6667	55	53.6329	48.544
